# Supplementary material for: Recommendations for the packaging and containerizing of bioinformatics software
Source: F1000Res. 2019 Mar 20;7:ISCB Comm J-742. Originally published 2018 Jun 14. [Version 2] doi: 10.12688/f1000research.15140.2 (PMC6738188; doi:10.12688/f1000research.15140.2)
Supplement: Supplementary file 1 [file f1000research-7-20358-s0000.tgz]

Archive with 1 entries (1 files):
- 6185852b-f373-4cf7-8977-ef150a57c0e0.docx
